# Supplementary material for: Influence of Sudden Changes in Foot Strikes on Loading Rate Variability in Runners
Source: Sensors (Basel). 2024 Dec 21;24(24):8163. doi: 10.3390/s24248163 (PMC11679124; doi:10.3390/s24248163)
Supplement: Supplementary file 1 [file sensors-24-08163-s001.zip]

Archive with 1 entries (1 files):
- sensors-3339482-supplementary.pdf
